# Supplementary material for: Peptidic inhibitors of insulin-degrading enzyme with potential for dermatological applications discovered via phage display
Source: PLoS One. 2018 Feb 15;13(2):e0193101. doi: 10.1371/journal.pone.0193101 (PMC5814047; doi:10.1371/journal.pone.0193101)
Supplement: S1 Dataset — (ZIP) [file pone.0193101.s005.zip]

Archive with 129 entries (120 files):
- Raw DNA sequences from phage display/
- Raw DNA sequences from phage display/Ph.D.-12-run1/
- Raw DNA sequences from phage display/Ph.D.-12-run1/12-01_-96-gIII-primer.Seq
- __MACOSX/
- __MACOSX/Raw DNA sequences from phage display/
- __MACOSX/Raw DNA sequences from phage display/Ph.D.-12-run1/
- __MACOSX/Raw DNA sequences from phage display/Ph.D.-12-run1/._12-01_-96-gIII-primer.Seq
- Raw DNA sequences from phage display/Ph.D.-12-run1/12-02_-96-gIII-primer.Seq
- __MACOSX/Raw DNA sequences from phage display/Ph.D.-12-run1/._12-02_-96-gIII-primer.Seq
- Raw DNA sequences from phage display/Ph.D.-12-run1/12-03_-96-gIII-primer.Seq
- __MACOSX/Raw DNA sequences from phage display/Ph.D.-12-run1/._12-03_-96-gIII-primer.Seq
- Raw DNA sequences from phage display/Ph.D.-12-run1/12-04_-96-gIII-primer.Seq
- __MACOSX/Raw DNA sequences from phage display/Ph.D.-12-run1/._12-04_-96-gIII-primer.Seq
- Raw DNA sequences from phage display/Ph.D.-12-run1/12-05_-96-gIII-primer.Seq
- __MACOSX/Raw DNA sequences from phage display/Ph.D.-12-run1/._12-05_-96-gIII-primer.Seq
- Raw DNA sequences from phage display/Ph.D.-12-run1/12-06_-96-gIII-primer.Seq
- __MACOSX/Raw DNA sequences from phage display/Ph.D.-12-run1/._12-06_-96-gIII-primer.Seq
- Raw DNA sequences from phage display/Ph.D.-12-run1/12-07_-96-gIII-primer.Seq
- __MACOSX/Raw DNA sequences from phage display/Ph.D.-12-run1/._12-07_-96-gIII-primer.Seq
- Raw DNA sequences from phage display/Ph.D.-12-run1/12-08_-96-gIII-primer.Seq
- __MACOSX/Raw DNA sequences from phage display/Ph.D.-12-run1/._12-08_-96-gIII-primer.Seq
- Raw DNA sequences from phage display/Ph.D.-12-run1/12-09_-96-gIII-primer.Seq
- __MACOSX/Raw DNA sequences from phage display/Ph.D.-12-run1/._12-09_-96-gIII-primer.Seq
- Raw DNA sequences from phage display/Ph.D.-12-run1/12-10_-96-gIII-primer.Seq
- __MACOSX/Raw DNA sequences from phage display/Ph.D.-12-run1/._12-10_-96-gIII-primer.Seq
- Raw DNA sequences from phage display/Ph.D.-12-run1/12-11_-96-gIII-primer.Seq
- __MACOSX/Raw DNA sequences from phage display/Ph.D.-12-run1/._12-11_-96-gIII-primer.Seq
- Raw DNA sequences from phage display/Ph.D.-12-run1/12-12_-96-gIII-primer.Seq
- __MACOSX/Raw DNA sequences from phage display/Ph.D.-12-run1/._12-12_-96-gIII-primer.Seq
- Raw DNA sequences from phage display/Ph.D.-12-run1/12-13_-96-gIII-primer.Seq
- __MACOSX/Raw DNA sequences from phage display/Ph.D.-12-run1/._12-13_-96-gIII-primer.Seq
- Raw DNA sequences from phage display/Ph.D.-12-run1/12-14_-96-gIII-primer.Seq
- __MACOSX/Raw DNA sequences from phage display/Ph.D.-12-run1/._12-14_-96-gIII-primer.Seq
- Raw DNA sequences from phage display/Ph.D.-12-run1/12-15_-96-gIII-primer.Seq
- __MACOSX/Raw DNA sequences from phage display/Ph.D.-12-run1/._12-15_-96-gIII-primer.Seq
- Raw DNA sequences from phage display/Ph.D.-12-run1/12-16_-96-gIII-primer.Seq
- __MACOSX/Raw DNA sequences from phage display/Ph.D.-12-run1/._12-16_-96-gIII-primer.Seq
- Raw DNA sequences from phage display/Ph.D.-12-run1/12-17_-96-gIII-primer.Seq
- __MACOSX/Raw DNA sequences from phage display/Ph.D.-12-run1/._12-17_-96-gIII-primer.Seq
- Raw DNA sequences from phage display/Ph.D.-12-run1/12-18_-96-gIII-primer.Seq
- __MACOSX/Raw DNA sequences from phage display/Ph.D.-12-run1/._12-18_-96-gIII-primer.Seq
- Raw DNA sequences from phage display/Ph.D.-12-run1/12-19_-96-gIII-primer.Seq
- __MACOSX/Raw DNA sequences from phage display/Ph.D.-12-run1/._12-19_-96-gIII-primer.Seq
- Raw DNA sequences from phage display/Ph.D.-12-run1/12-20_-96-gIII-primer.Seq
- __MACOSX/Raw DNA sequences from phage display/Ph.D.-12-run1/._12-20_-96-gIII-primer.Seq
- Raw DNA sequences from phage display/Ph.D.-12-run2/
- Raw DNA sequences from phage display/Ph.D.-12-run2/1201_-96gIII.Seq
- __MACOSX/Raw DNA sequences from phage display/Ph.D.-12-run2/
- __MACOSX/Raw DNA sequences from phage display/Ph.D.-12-run2/._1201_-96gIII.Seq
- Raw DNA sequences from phage display/Ph.D.-12-run2/1202_-96gIII.Seq
- __MACOSX/Raw DNA sequences from phage display/Ph.D.-12-run2/._1202_-96gIII.Seq
- Raw DNA sequences from phage display/Ph.D.-12-run2/1203_-96gIII.Seq
- __MACOSX/Raw DNA sequences from phage display/Ph.D.-12-run2/._1203_-96gIII.Seq
- Raw DNA sequences from phage display/Ph.D.-12-run2/1204_-96gIII.Seq
- __MACOSX/Raw DNA sequences from phage display/Ph.D.-12-run2/._1204_-96gIII.Seq
- Raw DNA sequences from phage display/Ph.D.-12-run2/1205_-96gIII.Seq
- __MACOSX/Raw DNA sequences from phage display/Ph.D.-12-run2/._1205_-96gIII.Seq
- Raw DNA sequences from phage display/Ph.D.-12-run2/1206_-96gIII.Seq
- __MACOSX/Raw DNA sequences from phage display/Ph.D.-12-run2/._1206_-96gIII.Seq
- Raw DNA sequences from phage display/Ph.D.-12-run2/1207_-96gIII.Seq
- __MACOSX/Raw DNA sequences from phage display/Ph.D.-12-run2/._1207_-96gIII.Seq
- Raw DNA sequences from phage display/Ph.D.-12-run2/1208_-96gIII.Seq
- __MACOSX/Raw DNA sequences from phage display/Ph.D.-12-run2/._1208_-96gIII.Seq
- Raw DNA sequences from phage display/Ph.D.-12-run2/1209_-96gIII.Seq
- __MACOSX/Raw DNA sequences from phage display/Ph.D.-12-run2/._1209_-96gIII.Seq
- Raw DNA sequences from phage display/Ph.D.-12-run2/1210_-96gIII.Seq
- __MACOSX/Raw DNA sequences from phage display/Ph.D.-12-run2/._1210_-96gIII.Seq
- Raw DNA sequences from phage display/Ph.D.-12-run2/1211_-96gIII.Seq
- __MACOSX/Raw DNA sequences from phage display/Ph.D.-12-run2/._1211_-96gIII.Seq
- Raw DNA sequences from phage display/Ph.D.-12-run2/1212_-96gIII.Seq
- __MACOSX/Raw DNA sequences from phage display/Ph.D.-12-run2/._1212_-96gIII.Seq
- Raw DNA sequences from phage display/Ph.D.-12-run2/1213_-96gIII.Seq
- __MACOSX/Raw DNA sequences from phage display/Ph.D.-12-run2/._1213_-96gIII.Seq
- Raw DNA sequences from phage display/Ph.D.-12-run2/1214_-96gIII.Seq
- __MACOSX/Raw DNA sequences from phage display/Ph.D.-12-run2/._1214_-96gIII.Seq
- Raw DNA sequences from phage display/Ph.D.-12-run2/1215_-96gIII.Seq
- __MACOSX/Raw DNA sequences from phage display/Ph.D.-12-run2/._1215_-96gIII.Seq
- Raw DNA sequences from phage display/Ph.D.-12-run2/1216_-96gIII.Seq
- __MACOSX/Raw DNA sequences from phage display/Ph.D.-12-run2/._1216_-96gIII.Seq
- Raw DNA sequences from phage display/Ph.D.-12-run2/1217_-96gIII.Seq
- __MACOSX/Raw DNA sequences from phage display/Ph.D.-12-run2/._1217_-96gIII.Seq
- Raw DNA sequences from phage display/Ph.D.-12-run2/1218_-96gIII.Seq
- __MACOSX/Raw DNA sequences from phage display/Ph.D.-12-run2/._1218_-96gIII.Seq
- Raw DNA sequences from phage display/Ph.D.-12-run2/1219_-96gIII.Seq
- __MACOSX/Raw DNA sequences from phage display/Ph.D.-12-run2/._1219_-96gIII.Seq
- Raw DNA sequences from phage display/Ph.D.-12-run2/1220_-96gIII.Seq
- __MACOSX/Raw DNA sequences from phage display/Ph.D.-12-run2/._1220_-96gIII.Seq
- Raw DNA sequences from phage display/Ph.D.-C7C/
- Raw DNA sequences from phage display/Ph.D.-C7C/C01_-96-gIII-primer.Seq
- __MACOSX/Raw DNA sequences from phage display/Ph.D.-C7C/
- __MACOSX/Raw DNA sequences from phage display/Ph.D.-C7C/._C01_-96-gIII-primer.Seq
- Raw DNA sequences from phage display/Ph.D.-C7C/C02_-96-gIII-primer.Seq
- __MACOSX/Raw DNA sequences from phage display/Ph.D.-C7C/._C02_-96-gIII-primer.Seq
- Raw DNA sequences from phage display/Ph.D.-C7C/C03_-96-gIII-primer.Seq
- __MACOSX/Raw DNA sequences from phage display/Ph.D.-C7C/._C03_-96-gIII-primer.Seq
- Raw DNA sequences from phage display/Ph.D.-C7C/C04_-96-gIII-primer.Seq
- __MACOSX/Raw DNA sequences from phage display/Ph.D.-C7C/._C04_-96-gIII-primer.Seq
- Raw DNA sequences from phage display/Ph.D.-C7C/C05_-96-gIII-primer.Seq
- __MACOSX/Raw DNA sequences from phage display/Ph.D.-C7C/._C05_-96-gIII-primer.Seq
- Raw DNA sequences from phage display/Ph.D.-C7C/C06_-96-gIII-primer.Seq
- __MACOSX/Raw DNA sequences from phage display/Ph.D.-C7C/._C06_-96-gIII-primer.Seq
- Raw DNA sequences from phage display/Ph.D.-C7C/C07_-96-gIII-primer.Seq
- __MACOSX/Raw DNA sequences from phage display/Ph.D.-C7C/._C07_-96-gIII-primer.Seq
- Raw DNA sequences from phage display/Ph.D.-C7C/C08_-96-gIII-primer.Seq
- __MACOSX/Raw DNA sequences from phage display/Ph.D.-C7C/._C08_-96-gIII-primer.Seq
- Raw DNA sequences from phage display/Ph.D.-C7C/C09_-96-gIII-primer.Seq
- __MACOSX/Raw DNA sequences from phage display/Ph.D.-C7C/._C09_-96-gIII-primer.Seq
- Raw DNA sequences from phage display/Ph.D.-C7C/C10_-96-gIII-primer.Seq
- __MACOSX/Raw DNA sequences from phage display/Ph.D.-C7C/._C10_-96-gIII-primer.Seq
- Raw DNA sequences from phage display/Ph.D.-C7C/C11_-96-gIII-primer.Seq
- __MACOSX/Raw DNA sequences from phage display/Ph.D.-C7C/._C11_-96-gIII-primer.Seq
- Raw DNA sequences from phage display/Ph.D.-C7C/C12_-96-gIII-primer.Seq
- __MACOSX/Raw DNA sequences from phage display/Ph.D.-C7C/._C12_-96-gIII-primer.Seq
- Raw DNA sequences from phage display/Ph.D.-C7C/C13_-96-gIII-primer.Seq
- __MACOSX/Raw DNA sequences from phage display/Ph.D.-C7C/._C13_-96-gIII-primer.Seq
- Raw DNA sequences from phage display/Ph.D.-C7C/C14_-96-gIII-primer.Seq
- __MACOSX/Raw DNA sequences from phage display/Ph.D.-C7C/._C14_-96-gIII-primer.Seq
- Raw DNA sequences from phage display/Ph.D.-C7C/C15_-96-gIII-primer.Seq
- __MACOSX/Raw DNA sequences from phage display/Ph.D.-C7C/._C15_-96-gIII-primer.Seq
- Raw DNA sequences from phage display/Ph.D.-C7C/C16_-96-gIII-primer.Seq
- __MACOSX/Raw DNA sequences from phage display/Ph.D.-C7C/._C16_-96-gIII-primer.Seq
- Raw DNA sequences from phage display/Ph.D.-C7C/C17_-96-gIII-primer.Seq
- __MACOSX/Raw DNA sequences from phage display/Ph.D.-C7C/._C17_-96-gIII-primer.Seq
- Raw DNA sequences from phage display/Ph.D.-C7C/C18_-96-gIII-primer.Seq
- __MACOSX/Raw DNA sequences from phage display/Ph.D.-C7C/._C18_-96-gIII-primer.Seq
- Raw DNA sequences from phage display/Ph.D.-C7C/C19_-96-gIII-primer.Seq
- __MACOSX/Raw DNA sequences from phage display/Ph.D.-C7C/._C19_-96-gIII-primer.Seq
- Raw DNA sequences from phage display/Ph.D.-C7C/C20_-96-gIII-primer.Seq
- __MACOSX/Raw DNA sequences from phage display/Ph.D.-C7C/._C20_-96-gIII-primer.Seq
