# Supplementary material for: Peptidic inhibitors of insulin-degrading enzyme with potential for dermatological applications discovered via phage display
Source: PLoS One. 2018 Feb 15;13(2):e0193101. doi: 10.1371/journal.pone.0193101 (PMC5814047; doi:10.1371/journal.pone.0193101)
Supplement: S1 Dataset — (ZIP) [file pone.0193101.s005.zip › Raw DNA sequences from phage display/Ph.D.-C7C/C14_-96-gIII-primer.Seq]

NNNNNNTGNCGNNNNNNNGACGTTAGTAATGAATTTTCTGNATGGGATTTTGCTAAACAACTTTCAACAGTTTCGGCCGA
ACCTCCACCGCACAAATGAATCGACATCCAACTACAAGCAGAGTGAGAATAGAAAGGTACCACTAAAGGAATTGCGAATA
ATAATTTTTTCACGTTGAAAATCTCCAAAAAAAAGGCTCCAAAAGGAGCCTTTAATTGTATCGGTTTATCAGCTTGCTTT
CGAGGTGAATTTCTTAAACAGCTTGATACCGATAGTTGCGCCGACAATGACAACAACCATCGCCCACGCATAACCGATAT
ATTCGGTCGCTGAGGCTTGCAGGGAGTTAAAGGCCGCTTTTGCGGGATCGTCACCCTCAGCAGCGAAAGACAGCATCGGA
ACGAGGGTAGCAACGGCTACAGAGGCTTTGAGGACTAAAGACTTTTTCATGAGGAAGTTTCCATTAAACGGGTAAAATAC
GTAATGCCACTACGAAGGCACCAACCTAAAACGAAAGAGGCAAAAGAATACACTAAAACACTCATCTTTGACCCCCAGCG
ATTATACCAAGCGCGAAACAAAGTACAACGGAGATTTGTATCATCGCCTGATAAATTGTGTCGAAATCCGCGACCTGCTC
CATGTTACTTAGCCGGAACGAGGCGCAGACGGTCAATCATAAGGGAACCGAACTGACCAACTTTGAAAGAGGACAGATGA
ACGGTGTACAGACCAGGCGCATAGGCTGGCTGACCTTCATCAAGAGTAATCTTGACAAGAACCGGATATTCATTACCCAA
ATCAACGTAACAAAGCTGCTCATTCAGTGAATAAGGCTTGCCCTGACGAGAAACACCAGAACGAGTAGTAAATTGGGCTT
TGAGANGGTTTAATTTCAACTTTAATCATTGNGAATTACCTTATGCGATTTTAAGAACTGGNTCATTATACCAGTCAGGA
CGTTGGGAAGAAAAATCTACGTTAATAAAACGAACTAACGGAACACATTATTACAGGTAGAAAGATTCATCAGTTGAGAN
TTNNANTACCACNTTCAACTANGCAGATACATAACGCCAAAAGGANTACGAGNNTAGTAGANCNACANTATCATNNCNTN
GNTTANCAGACGACGATAAAANNNATANNNNNNNNTTTTNNNNNNNNNNCCNGANGGGGNNNANNAANGNTNANNNTGNN
NNNGNCCNNANTGGNNNATCGNN
