# Supplementary material for: Peptidic inhibitors of insulin-degrading enzyme with potential for dermatological applications discovered via phage display
Source: PLoS One. 2018 Feb 15;13(2):e0193101. doi: 10.1371/journal.pone.0193101 (PMC5814047; doi:10.1371/journal.pone.0193101)
Supplement: S2 Dataset — (XLSX) [file pone.0193101.s006.xlsx]

## Sheet: initial test with FRET1
Initial test of inhibitory potential of peptides at 500 uM and 100 uM using FRET1 to identify compounds with sufficient potency for further characterization
Table 1 lists which compounds show IC50s >500 uM or >100 uM based on these results
The potency of compounds showing IC50s <100uM were tested subsequently (see next sheet)
Data represent the normalized initial velocity (change in RFU vs. time) of progress curves of hydrolysis of FRET1
Data are expressed as percent of initial velocity (=activity) relative to DMSO-only controls after subtraction of no-enzyme background
	Percent activity at 500 uM
	PEPTIDE	Replicate 1	Replicate 2	Replicate 3	Replicate 4			Mean	SD	SEM	N	IC50 <500 uM?
	C7C-1	10.6014	9.91532	19.2317	5.93159			11.42	5.6	2.8	4	YES
	C7C-1A	25.1309	23.5583	21.0683	20.2426			22.5	2.25	1.125	4	YES
	C7C-1B	30.3142	29.4148	29.4918	32.4193			30.41	1.4	0.7	4	YES
	C7C-2	48.4347	47.282	59.2204	61.2229			54.04	7.2	3.6	4	NO
	C7C-2A	108.702	85.7534	94.83	86.9944			94.07	10.55	5.275	4	NO
	P12-1	1.07499	1.22015	1.11363	2.63123			1.51	0.75	0.375	4	YES
	P12-1A	-0.118867	1.77825	-2.49446	3.15507			0.58	2.45	1.225	4	YES
	P12-1B	2.48627	0.984123	1.40908	6.36053			2.81	2.45	1.225	4	YES
	P12-1C	12.5842	13.3711	10.4045	11.4402			11.95	1.3	0.65	4	YES
	P12-1D	13.3983	13.4722	12.9207	13.3688			13.29	0.25	0.125	4	YES
	P12-2	33.738	44.0239	54.2182	48.0199			45	8.6	4.3	4	YES
	P12-2A	31.781	23.6355	35.4422	35.5814			31.61	5.6	2.8	4	YES
	P12-2B	81.3052	85.9722	87.6027	75			82.47	5.65	2.825	4	NO
	P12-2C	53.0015	60.429	75.3898	46.2598			58.77	12.5	6.25	4	NO
	P12-2D	65.5038	47.3436	77.7256	67.107			64.42	12.61	6.305	4	NO
	P12-3	2.33596	1.81916	3.23861	0.486269			1.97	1.15	0.575	4	YES
	P12-3A	5.59328	5.69807	3.77133	-0.502679			3.64	2.9	1.45	4	YES
	P12-3B	13.7451	14.3434	13.9372	13.9743			14	0.25	0.125	4	YES
	P12-3C	5.85682	6.61216	6.33454	6.91648			6.43	0.45	0.225	4	YES
	P12-3D	3.26717	4.07518	2.33649	2.12116			2.95	0.9	0.45	4	YES
	P12-4	8.64452	8.44135	8.97236	6.02177			8.02	1.35	0.675	4	YES
	P12-4A	4.30758	15.0302	10.2021	10.5802			10.03	4.4	2.2	4	YES
	P12-4B	76.6045	78.5652	79.8403	78.79			78.45	1.35	0.675	4	NO
	P12-4C	59.7218	51.0823	59.0646	55.7714			56.41	3.95	1.975	4	NO
	P12-4D	74.3115	73.7777	78.6593	73.3714			75.03	2.45	1.225	4	NO
	Percent activity at 500 uM
	PEPTIDE	Replicate 1	Replicate 2	Replicate 3	Replicate 4			Mean	SD	SEM	N	IC50 <100 uM?
	C7C-1	51.9743	44.6136	36.1208	44.2353			44.236	6.47763	3.23882	4	YES
	C7C-1A	56.5548	68.2922	56.5294	56.5756			59.488	5.86949	2.93475	4	NO
	C7C-1B	63.2417	55.4148	51.8065	56.617			56.77	4.77423	2.38711	4	NO
	C7C-2	76.3779	62.9848	78.5068	73.3625			72.808	6.8805	3.44025	4	NO
	C7C-2A	92.4923	99.1869	91.6628	87.2899			92.658	4.91465	2.45732	4	NO
	P12-1	17.5727	16.0351	25.4472	21.4171			20.118	4.21255	2.10628	4	YES
	P12-1A	9.42142	7.80506	14.3343	18.4553			12.504	4.84251	2.42126	4	YES
	P12-1B	32.0508	36.9753	27.5376	27.6043			31.042	4.48403	2.24201	4	YES
	P12-1C	33.7847	38.9978	38.6589	36.8226			37.066	2.38711	1.19356	4	YES
	P12-1D	61.2034	44.6673	41.8986	46.7827			48.638	8.61233	4.30617	4	YES
	P12-2	78.159	59.9066	59.6061	59.9442			64.404	9.17125	4.58563	4	NO
	P12-2A	58.5473	50.5595	54.3741	56.5271			55.002	3.41685	1.70842	4	NO
	P12-2B	84.4075	100.448	89.8191	79.0455			88.43	9.13986	4.56993	4	NO
	P12-2C	72.6701	69.0334	69.5054	73.7912			71.25	2.34031	1.17015	4	NO
	P12-2D	88.798	70.421	74.0419	73.3151			76.644	8.2522	4.1261	4	NO
	P12-3	14.1333	7.79026	13.3371	20.4594			13.93	5.18722	2.59361	4	YES
	P12-3A	19.3218	23.6983	3.78679	21.7531			17.14	9.08039	4.5402	4	YES
	P12-3B	27.0803	26.5236	21.7038	23.6043			24.728	2.52753	1.26377	4	YES
	P12-3C	27.1146	30.1281	34.1305	27.9467			29.83	3.13601	1.56801	4	YES
	P12-3D	43.3327	55.4038	53.7915	41.608			48.534	7.06773	3.53386	4	YES
	P12-4	15.475	20.4592	19.4278	22.8941			19.564	3.08921	1.5446	4	YES
	P12-4A	17.6672	24.8272	20.3213	31.5763			23.598	6.0848	3.0424	4	YES
	P12-4B	86.5759	86.7317	98.2931	102.071			93.418	7.96173	3.98086	4	NO
	P12-4C	77.5702	72.9371	70.5546	82.9621			76.006	5.47632	2.73816	4	NO
	P12-4D	91.051	87.5706	80.2696	86.4609			86.338	4.49339	2.2467	4	NO
	Summary of results (listed in Table 1)
	PEPTIDE	IC50
	C7C-1	determined subsequently*
	C7C-1A	>100 uM
	C7C-1B	>100 uM
	C7C-2	>500 uM
	C7C-2A	>500 uM
	P12-1	determined subsequently*
	P12-1A	determined subsequently*
	P12-1B	determined subsequently*
	P12-1C	determined subsequently*
	P12-1D	determined subsequently*
	P12-2	>100 uM
	P12-2A	>100 uM
	P12-2B	>500 uM
	P12-2C	>500 uM
	P12-2D	>500 uM
	P12-3	determined subsequently*
	P12-3A	determined subsequently*
	P12-3B	determined subsequently*
	P12-3C	determined subsequently*
	P12-3D	determined subsequently*
	P12-4	determined subsequently*
	P12-4A	determined subsequently*
	P12-4B	>500 uM
	P12-4C	>500 uM
	P12-4D	>500 uM
			*see next sheet

## Sheet: Ki's with FRET1
Dose-response determinations of peptides showing IC50s <100 uM on initial testing, using the FRET1 assay
Summary data are presented first, followed by the source data used for IC50 (and Ki) determinations
IC50s
IC50s were calculated by fitting sigmoidal curves to the data within Prism v5.0b for Mac OS
	The curve fitted was "log[inhibitor] versus response -- variable slope" using the "least-squares (ordinary) fit" fitting method
	Maxima were constrained as 100% and minima were constrained at 0%, reflecting DMSO-only and No-enzyme controls, respectively, to which data were normalized
	IC50s( uM)
		P12-1	P12-1A	P12-1B	P12-1C	P12-1D	P12-3	P12-3A	P12-3B	P12-3C	P12-3D	P12-4	P12-4A
	Run 1	11.6145	6.44169	52.2396	149.624	209.411	14.0605	16.4437	119.399	41.783	136.773	6.38263	6.4121
	Run 2	9.84011	6.62217	51.2861	254.097	137.721	12.5314	14.5546	25.5859	51.1682	125.893	4.75335	2.95801
	Run 3	13.2434	9.22571	80.5378	220.293	281.838	13.6458	14.4877	32.5087	65.9174	195.884	7.99834	9.7499
	Run 4		8.41395									4.42588
	Run 5		8.43335
	Run 6		8.57038
		P12-1	P12-1A	P12-1B	P12-1C	P12-1D	P12-3	P12-3A	P12-3B	P12-3C	P12-3D	P12-4	P12-4A
	Mean	11.566	7.95121	61.3545	208.004	209.657	13.4126	15.162	59.1645	52.9562	152.85	5.89005	6.37333
	SD	1.70217	1.14012	16.6201	53.3098	72.059	0.790769	1.1105	52.2792	12.1661	37.6639	1.64554	3.39611
	SEM	0.982748	0.46545	9.5956	30.7784	41.6033	0.456551	0.641145	30.1834	7.02411	21.7453	0.82277	1.96074
	N	3	6	3	3	3	3	3	3	3	3	4	3
Ki values
Ki values were computed from above IC50 values using the Cheng-Prusoff equation, using a KM value of 10 uM for the substrate, and a substrate concentration of 5 uM
These data are shown in Table 1
		P12-1	P12-1A	P12-1B	P12-1C	P12-1D	P12-3	P12-3A	P12-3B	P12-3C	P12-3D	P12-4	P12-4A
	Mean	7.71067	5.30081	40.903	138.67	139.771	8.94172	10.108	39.443	35.3041	101.9	3.9267	4.24889			Substrate conc (uM)		5
	SD	1.13478	0.760077	11.08	35.5399	48.0393	0.527179	0.74033	34.8528	8.11075	25.1093	1.09703	2.26407			Substrate KM (uM)		10
	SEM	0.655166	0.3103	6.39707	20.519	27.7355	0.304367	0.42743	20.1223	4.68274	14.4969	0.548513	1.30716
	N	3	6	3	3	3	3	3	3	3	3	4	3
Source data
Data represent the normalized initial velocity (change in RFU vs. time) of progress curves of hydrolysis of FRET1
Within each run, the data reflect the average of 2 independent measurements
Data are expressed as percent of initial velocity (=activity) relative to DMSO-only controls after subtraction of no-enzyme background
Percent Activity (normalized source data)
Run 1	Cmpd (uM)	P12-1	P12-1A	P12-1B	P12-1C	P12-1D	P12-3	P12-3A	P12-3B	P12-3C	P12-3D	P12-4	P12-4A
	500	0.00432161	1.12814	4.03612	20.2061	23.0845	1.93602	6.12478	16.6716	2.87909	18.0015	13.1031	15.086
	125	4.33528	2.21208	20.3036	52.748	67.1998	10.9933	9.82693	54.2636	22.5624	50.9238	29.8026	30.8848
	31.25	21.8989	16.0204	67.0128	91.0884	95.1302	34.645	40.1581	79.9841	61.5604	88.0717	48.5421	46.4517
	7.8125	61.6441	46.0444	115.411	100.496	94.0396	65.633	73.9798	82.9541	83.3253	98.6262	52.9091	51.4663
	1.95312	92.761	78.5121	119.751	101.498	93.9796	84.3814	78.6799	91.61	91.5093	104.101	55.5302	59.6831
	0.488281	95.8043	89.28	109.414	100.121	91.4043	84.5223	82.7807	91.2629	88.274	102.379	62.9775	67.7216
	0.12207	95.2929	95.1383	101.867	95.2108	89.3693	91.0701	87.0785	87.9588	87.1275	96.4522	75.9945	69.0372
	0	100	100	100	100	100	100	100	100	100	100	100	100
Run 2	Cmpd (uM)	P12-1	P12-1A	P12-1B	P12-1C	P12-1D	P12-3	P12-3A	P12-3B	P12-3C	P12-3D	P12-4	P12-4A
	500	0.0647568	1.10683	4.57278	30.6016	33.3579	0.30868	2.43986	8.17805	4.53663	16.3891	18.6251	14.2021
	125	3.26519	4.01994	18.4943	68.5909	46.7279	15.0538	12.7305	39.1564	28.2506	50.5662	20.3842	28.3961
	31.25	22.2218	18.8837	67.6545	95.2421	75.19	40.4748	49.1312	60.2174	65.1463	83.2988	22.6341	41.6613
	7.8125	57.3015	45.8942	116.452	104.564	94.8217	58.9551	74.959	61.6252	88.0997	96.0429	53.7719	46.2253
	1.95312	84.7622	79.3397	116.18	101.59	90.8943	76.5561	64.2759	71.9176	89.6687	99.4736	58.25	47.8068
	0.488281	97.8677	88.4291	109.325	103.754	91.9001	87.866	78.5011	78.7366	92.2277	100.264	69.3023	58.3445
	0.12207	97.0461	92.1137	100.358	91.8475	87.9347	91.4086	87.7639	88.7408	89.107	96.759	81.5731	71.0398
	0	100	100	100	100	100	100	100	100	100	100	100	100
Run 3	Cmpd (uM)	P12-1	P12-1A	P12-1B	P12-1C	P12-1D	P12-3	P12-3A	P12-3B	P12-3C	P12-3D	P12-4	P12-4A
	500	0.0455217	7.97999	8.78915	24.3987	30.1624	4.12353	11.7433	14.4046	8.69571	26.5742	18.9388	17.3038
	125	9.21737	7.21573	27.986	67.3258	75.7601	15.316	16.5391	43.6215	30.6967	58.9795	32.7235	32.9085
	31.25	26.471	21.1231	84.8896	105.371	102.4	39.9539	55.0418	59.1119	71.7432	94.9104	46.8643	51.099
	7.8125	64.4286	54.0322	131.507	108.607	100.057	61.4881	71.6509	63.8344	90.5388	106.212	55.5891	50.9212
	1.95312	93.0375	86.5854	130.447	110.197	96.8684	82.013	61.7881	74.3696	99.5643	108.303	56.1054	60.0933
	0.488281	100.112	88.3719	117.417	101.706	93.9913	79.0891	70.4698	80.0467	96.9846	105.198	62.9299	67.9479
	0.12207	100.887	94.4428	107.896	103.474	92.354	96.9831	86.3478	87.2204	97.5567	99.5993	78.5497	82.3567
	0	100	100	100	100	100	100	100	100	100	100	100	100
Run 4	Cmpd (uM)	P12-1	P12-1A	P12-1B	P12-1C	P12-1D	P12-3	P12-3A	P12-3B	P12-3C	P12-3D	P12-4	P12-4A
	500		2.49474									17.147
	125		4.56333									31.9439
	31.25		14.5602									46.9303
	7.8125		34.4881									54.3797
	1.95312		63.4284									54.0521
	0.488281		85.3601									56.0269
	0.12207		94.21									65.2536
	0		100									100
Run 5	Cmpd (uM)	P12-1	P12-1A	P12-1B	P12-1C	P12-1D	P12-3	P12-3A	P12-3B	P12-3C	P12-3D	P12-4	P12-4A
	500		2.78477
	125		5.67413
	31.25		14.5361
	7.8125		34.6434
	1.95312		65.1414
	0.488281		81.8372
	0.12207		90.1601
	0		100
Run 6	Cmpd (uM)	P12-1	P12-1A	P12-1B	P12-1C	P12-1D	P12-3	P12-3A	P12-3B	P12-3C	P12-3D	P12-4	P12-4A
	500		3.74923
	125		5.92879
	31.25		15.1985
	7.8125		36.2325
	1.95312		64.7666
	0.488281		80.2139
	0.12207		88.5733
	0		100

## Sheet: Initial tests with insulin
Initial test of inhibitory potential of peptides at 10 uM and using insulin to identify compounds with sufficient potency for further characterization
Table 1 lists which compounds show IC50s >10 uM based on these results
The potency of compounds showing IC50s <10 uM were tested subsequently (see next sheet)
Data represent the percent decrease in insulin (100 nM) detected by ELISA and normalized to DMSO-only and no-enzyme controls
	PEPTIDE	Replicate 1	Replicate 2	Replicate 3	Replicate 4		Mean	SD	SEM	N	IC50 <10 uM?
	C7C-1	40.4586	45.1246	59.5857	53.2062		49.5938	8.49145	4.24572	4	YES
	C7C-1A	105.184	98.2707	90.0871	82.0512		93.8982	10.0227	5.01135	4	NO
	C7C-1B	84.2134	102.682	87.7598	116.312		97.7419	14.7414	7.37072	4	NO
	C7C-2	86.5395	114.153	108.266	104.537		103.374	11.9004	5.95018	4	NO
	C7C-2A	73.8185	119.781	92.1229	101.653		96.8439	19.1635	9.58174	4	NO
	P12-1	40.9338	41.6296	28.2817	37.5568		37.1005	6.14236	3.07118	4	YES
	P12-1A	35.4923	35.839	44.6655	39.562		38.8897	4.26854	2.13427	4	YES
	P12-1B	54.9313	50.7244	51.3422	38.2195		48.8044	7.29625	3.64813	4	YES
	P12-1C	107.727	78.4076	80.5489	92.8602		89.886	13.4919	6.74594	4	NO
	P12-1D	66.8774	90.4551	77.3249	83.016		79.4183	9.94	4.97	4	NO
	P12-2	90.4894	63.8507	98.6415	101.793		88.6937	17.2332	8.61659	4	NO
	P12-2A	100.271	80.0578	84.7601	99.9657		91.2638	10.4041	5.20203	4	NO
	P12-2B	91.4879	117.238	99.4237	82.2645		97.6035	14.8494	7.4247	4	NO
	P12-2C	105.936	89.2524	92.5596	82.2333		92.4955	9.94141	4.97071	4	NO
	P12-2D	109.992	104.045	79.4487	116.97		102.614	16.3218	8.16088	4	NO
	P12-3	32.8236	32.3141	38.5233	41.3833		36.2611	4.4253	2.21265	4	YES
	P12-3A	41.3212	30.3365	35.2887	43.8284		37.6937	6.07471	3.03736	4	YES
	P12-3B	62.6956	92.9138	90.8277	99.3141		86.4378	16.2347	8.11737	4	NO
	P12-3C	111.858	145.745	105.636	114.647		119.471	17.9159	8.95796	4	NO
	P12-3D	77.7217	71.2385	96.6755	88.4838		83.5299	11.2866	5.64328	4	NO
	P12-4	17.0848	18.9206	15.6336	15.1074		16.6866	1.70804	0.85402	4	YES
	P12-4A	28.8559	41.679	42.5034	36.5587		37.3993	6.27335	3.13668	4	YES
	P12-4B	75.2068	102.893	88.1663	81.9876		87.0634	11.8058	5.9029	4	NO
	P12-4C	100.153	96.5901	78.1315	77.0184		87.9733	12.1034	6.05169	4	NO
	P12-4D	113.619	81.08	97.0003	80.9161		93.1539	15.5902	7.79512	4	NO
	Summary of results (listed in Table 1)
	PEPTIDE	IC50
	C7C-1	determined subsequently*
	C7C-1A	>10 uM
	C7C-1B	>10 uM
	C7C-2	>10 uM
	C7C-2A	>10 uM
	P12-1	determined subsequently*
	P12-1A	determined subsequently*
	P12-1B	determined subsequently*
	P12-1C	>10 uM
	P12-1D	>10 uM
	P12-2	>10 uM
	P12-2A	>10 uM
	P12-2B	>10 uM
	P12-2C	>10 uM
	P12-2D	>10 uM
	P12-3	determined subsequently*
	P12-3A	determined subsequently*
	P12-3B	>10 uM
	P12-3C	>10 uM
	P12-3D	>10 uM
	P12-4	determined subsequently*
	P12-4A	determined subsequently*
	P12-4B	>10 uM
	P12-4C	>10 uM
	P12-4D	>10 uM
			*see next sheet

## Sheet: Ki's with insulin
Dose-response determinations of peptides showing IC50s <10 uM on initial testing, using the insulin ELISA assay
Summary data are presented first, followed by the source data used for IC50 (and Ki) determinations
IC50s
IC50s were calculated by fitting sigmoidal curves to the data within Prism v5.0b for Mac OS
	The curve fitted was "log[inhibitor] versus response -- variable slope" using the "least-squares (ordinary) fit" fitting method
	Maxima were constrained as 100% and minima were constrained at 0%, reflecting DMSO-only and no-enzyme controls, respectively, to which data were normalized
	IC50s( uM)
		C7C-1	P12-3	P12-3A	P12-1	P12-1A	P12-1B	P12-4	P12-4A
	Replicate 1	4.62936	3.86864	9.46529	1.57804	3.21761	20.5529	1.8961	6.44155
	Replicate 2	8.63533	14.3649	7.89735	1.47058	1.92832	9.34782	3.16389	6.44811
	Replicate 3	8.67502	5.42786	7.14096	1.71457	2.37759	12.2235	3.78156	2.47679
		C7C-1	P12-3	P12-3A	P12-1	P12-1A	P12-1B	P12-4	P12-4A
	Mean	7.31323	7.88713	8.16787	1.58773	2.50784	14.0414	2.94718	5.12215
	SD	2.32439	5.66382	1.18554	0.122284	0.654437	5.81955	0.961226	2.29095
	SEM	1.34199	3.27001	0.684474	0.0706009	0.377839	3.35992	0.554964	1.32268
	N	3	3	3	3	3	3	3	3
Ki values
Ki values were computed from above IC50 values using the Cheng-Prusoff equation, using a KM value of 0.1 uM for the substrate (insulin), and a substrate concentration of 0.1 uM
These data are shown in Table 1
		P12-1	P12-1A	P12-1B	P12-1C	P12-1D	P12-3	P12-3A	P12-3B
	Mean	3.65662	3.94357	4.08393	0.793865	1.25392	7.0207	1.47359	2.56107			Substrate conc (uM)		0.1
	SD	1.16219	2.83191	0.592772	0.0611422	0.327219	2.90977	0.480613	1.14548			Substrate KM (uM)		0.1
	SEM	0.670994	1.63501	0.342237	0.0353005	0.18892	1.67996	0.277482	0.661341
	N	3	3	3	3	3	3	3	3
Source data
Data represent the percent decrease in insulin concentration normalized to DMSO-only and no-enzyme controls
Within each run, the data reflect the average of 2 independent measurements
Percent Activity (normalized source data)
Run 1	Cmpd (uM)	C7C-1	P12-3	P12-3A	P12-1	P12-1A	P12-1B	P12-4	P12-4A
	No EZ	0	0	0	0	0	0	0	0
	50	2.60184	6.5134	28.6028	-0.954996	-1.79196	34.786	10.8055	31.1617
	10	51.7668	37.6249	47.6999	38.7259	49.6352	62.7299	48.7062	48.9952
	2	73.8838	64.3613	62.5472	64.5506	60.0739	78.283	63.0267	72.6771
	0.4	66.1401	62.9429	76.4512	62.5943	72.425	86.5602	65.958	70.8222
	0.08	93.6933	72.2276	84.3985	69.4637	81.0383	83.5854	84.386	90.4092
	0.016	74.9814	66.2656	90.1597	92.2358	99.3731	89.5733	91.7617	92.8489
	0	100	100	100	100	100	100	100	100
Run 2	Cmpd (uM)	C7C-1	P12-3	P12-3A	P12-1	P12-1A	P12-1B	P12-4	P12-4A
	No EZ	0	0	0	0	0	0	0	0
	50	-3.93135	-3.76773	25.4387	3.07917	2.02606	36.5297	16.7018	20.0691
	10	58.9428	41.8665	48.2362	29.0435	45.0388	67.1022	42.6867	41.3839
	2	80.2608	69.0748	66.7426	58.6036	64.8143	82.2266	57.2998	75.7998
	0.4	69.8857	74.2293	76.2686	64.6625	64.5859	87.183	71.4919	73.0961
	0.08	89.0637	78.1883	91.8111	74.325	83.0142	93.3864	92.6223	87.4471
	0.016	71.4184	74.8304	81.4323	84.6962	95.8546	99.9351	89.5596	88.2283
	0	100	100	100	100	100	100	100	100
Run 3	Cmpd (uM)	C7C-1	P12-3	P12-3A	P12-1	P12-1A	P12-1B	P12-4	P12-4A
	No EZ	0	0	0	0	0	0	0	0
	50	4.36304	-0.350774	23.074	2.18663	2.5497	30.068	9.37402	27.8006
	10	62.8402	38.497	52.7068	32.337	50.7757	68.6246	53.4182	52.5161
	2	69.2189	70.7682	71.0828	59.9752	55.6866	71.1561	58.9711	71.6935
	0.4	66.2626	70.2254	71.2823	69.2839	72.3025	80.9135	72.5021	67.9497
	0.08	90.4202	77.418	86.1107	71.2725	86.1337	91.0963	94.8916	93.405
	0.016	70.5774	73.9651	84.9806	87.3043	101.988	98.3575	85.4695	88.9068
	0	100	100	100	100	100	100	100	100

## Sheet: Insulin Ki, resynth P12-3A
Dose-response determinations of resynthesized P12-3A, using the insulin ELISA assay
Summary data are presented first, followed by the source data used for IC50 (and Ki) determinations
The combined, normalized averages of source data for % inhibition vs P12-3A concentration are shown as mean +/- SEM in Figure 3B
IC50s
IC50s were calculated by fitting sigmoidal curves to the data within Prism v5.0b for Mac OS
	The curve fitted was "log[inhibitor] versus response -- variable slope" using the "least-squares (ordinary) fit" fitting method
	Maxima were constrained as 100% and minima were constrained at 0%, reflecting DMSO-only and no-enzyme controls, respectively, to which data were normalized
	IC50s( uM)
		P12-3A (resynthesized)
	Replicate 1	5.011
	Replicate 2	2.207
	Replicate 3	4.407
	Replicate 4	3.755
	Replicate 5	3.527
		P12-3A (resynthesized)
	Mean	3.7814
	SD	1.05445
	SEM	0.471564
	N	5
Ki values
Ki values were computed from above IC50 values using the Cheng-Prusoff equation, using a KM value of 0.1 uM for the substrate (insulin), and a substrate concentration of 0.05 uM
These data are shown in Table 1
		P12-3A (resynthesized)
	Mean	2.52093			Substrate conc (uM)		0.05
	SD	0.702965			Substrate KM (uM)		0.1
	SEM	0.314376
	N	5
Source data
Data represent the percent decrease in insulin concentration normalized to DMSO-only and no-enzyme controls
Within each run, the data reflect the average of 2 independent measurements
Percent Activity (normalized source data)
	P12-3A (uM)	Replicate 1	Replicate 2	Replicate 3	Replicate 4	Replicate 5
	No EZ	0	0	0	0	0
	100	-1.59736	1.94685	13.8439	5.35237	16.7932
	31.6228	-6.15439	21.7198	4.97427	5.70187	41.8729
	10	33.4607	12.5637	-20.6375	43.4264	39.4849
	3.16228	68.3065	35.4266	25.3329	50.8351	42.2625
	1	80.5598	70.752	42.7281	65.5741	53.0088
	0.316228	97.9543	97.7705	47.6427	93.9264	82.3207
	0.1	101.393	92.2303	68.4831	109.843	91.4903
	0.0316228	ND	ND	98.5193	ND	ND
	0	100	100	100	100	100
			*ND = not determined

## Sheet: FRET1 Ki, resynth P12-3A
Dose-response determinations of resynthesized P12-3A, using the FRET1 assay
Summary data are presented first, followed by the source data used for IC50 (and Ki) determinations
IC50s
IC50s were calculated by fitting sigmoidal curves to the data within Prism v5.0b for Mac OS
	The curve fitted was "log[inhibitor] versus response -- variable slope" using the "least-squares (ordinary) fit" fitting method
	Maxima were constrained as 100% and minima were constrained at 0%, reflecting DMSO-only and no-enzyme controls, respectively, to which data were normalized
	IC50s( uM)
		P12-3A (resynthesized)
	Replicate 1	3.693
	Replicate 2	2.387
	Replicate 3	4.458
	Replicate 4	7.307
	Replicate 5	2.359
	Replicate 6	3.781
		P12-3A (resynthesized)
	Mean	3.9975
	SD	1.82114
	SEM	0.743479
	N	6
Ki values
Ki values were computed from above IC50 values using the Cheng-Prusoff equation, using a KM value of 10 uM for the substrate (FRET1), and a substrate concentration of 5 uM
These data are shown in Table 1
		P12-3A
	Mean	2.665			Substrate conc (uM)		5
	SD	1.2141			Substrate KM (uM)		10
	SEM	0.495653
	N	6
Source data
Data represent the normalized initial velocity (change in RFU vs. time) of progress curves of hydrolysis of FRET1
Within each run, the data reflect the average of 2 independent measurements
Data are expressed as percent of initial velocity (=activity) relative to DMSO-only controls after subtraction of no-enzyme background
Note that replicates 1-3 and replicates 4-6 used different serial dilutions
Percent Activity (normalized source data)
	P12-3A (uM)	Replicate 1	Replicate 2	Replicate 3
	No EZ	0	0	0
	250	10.4451	13.0389	11.2626
	125	20.1112	16.5246	16.129
	62.5	23.736	23.7061	25.3337
	31.25	30.5583	25.62	25.5389
	15.625	38.8845	38.4472	37.9083
	7.8125	33.0412	28.7674	40.2405
	3.90625	45.1787	45.3901	48.3938
	1.95312	54.051	41.3693	55.5307
	0.976562	62.823	64.4234	63.5573
	0.488281	73.3606	63.4807	82.0275
	0.244141	82.749	83.0366	80.7589
	0.12207	81.5507	72.0709	85.2576
	0	100	100	100
	P12-3A (uM)	Replicate 4	Replicate 5	Replicate 6
	No EZ	0	0	0
	158.114	23.7768	16.659	18.9541
	50	31.6088	23.8664	30.3082
	15.8114	45.2082	33.8976	42.0666
	5	70.244	46.9745	60.4847
	1.58114	92.1841	65.0732	77.1312
	0.5	111.602	75.3654	92.9721
	0.158114	127.772	90.9457	112.769
	0.05	133.769	121.047	137.082
	0.0158114	128.599	121.628	143.082
	0.005	119.292	113.225	126.905
	0.00158114	114.558	107.533	118.138
	0.0005	108.716	106.992	109.95
	0	100	100	100

## Sheet: Aß Ki, resynth P12-3A
Dose-response determinations of resynthesized P12-3A for Aß degradation, using the FAßB assay
Summary data are presented first, followed by the source data used for IC50 (and Ki) determinations
IC50s
IC50s were calculated by fitting sigmoidal curves to the data within Prism v5.0b for Mac OS
	The curve fitted was "log[inhibitor] versus response -- variable slope" using the "least-squares (ordinary) fit" fitting method
	Maxima were constrained as 100% and minima were constrained at 0%, reflecting DMSO-only and no-enzyme controls, respectively, to which data were normalized
	IC50s( uM)
		P12-3A (resynthesized)
	Replicate 1	4.203
	Replicate 2	1.421
	Replicate 3	1.745
	Replicate 4	3.234
	Replicate 5	3.775
	Replicate 6	4.269
		P12-3A (resynthesized)
	Mean	2.45633
	SD	1.52131
	SEM	0.621071
	N	6
Ki values
Ki values were computed from above IC50 values using the Cheng-Prusoff equation, using a KM value of 2 uM for the substrate (FAßB), and a substrate concentration of 1 uM
These data are shown in Table 1
		P12-3A
	Mean	1.63756			Substrate conc (uM)		1
	SD	1.01421			Substrate KM (uM)		2
	SEM	0.414048
	N	6
Source data
Data represent the normalized initial velocity (change in RFU vs. time) of progress curves of hydrolysis of FRET1
Within each run, the data reflect the average of 2 independent measurements
Data are expressed as percent of initial velocity (=activity) relative to DMSO-only controls after subtraction of no-enzyme background
Note that replicates 1-3 and replicates 4-6 used different serial dilutions
Percent Activity (normalized source data)
	P12-3A (uM)	Replicate 1	Replicate 2	Replicate 3
	No EZ	0	0	0
	250	9.53581	7.65647	14.1418
	125	11.9269	6.41213	15.5805
	62.5	10.9071	14.635	17.7452
	31.2	38.4903	32.91	33.8185
	15.6	45.4825	35.8569	47.1824
	7.81	43.3887	35.3284	39.2872
	3.91	48.435	49.3739	56.9791
	1.95	59.4049	52.5057	58.8369
	0.98	66.8745	65.6627	64.0898
	0.49	73.6756	58.5448	68.3841
	0.24	79.8993	80.6899	80.6809
	0.12	96.5781	84.5743	91.941
	0	100	100	100
	P12-3A (uM)	Replicate 4	Replicate 5	Replicate 6
	No EZ	0	0	0
	158.114	11.4407	3.05257	5.81621
	50	40.9701	18.8618	15.9445
	15.8114	37.9846	16.8831	22.4824
	5	48.436	29.5761	38.7301
	1.58114	61.7241	47.5518	51.4816
	0.5	85.841	78.9266	71.9673
	0.158114	93.073	85.4576	84.8533
	0.05	88.7276	93.9232	89.3258
	0.0158114	77.5522	71.0899	67.2964
	0.005	102.647	113.726	102.409
	0.00158114	102.041	108.494	104.203
	0.0005	103.406	106.601	100.875
	0	100	100	100

## Sheet: 0- vs 4-hr incubation
Dose-response determinations of peptides with IC50s in the FRET1 assay <100 uM, using the FRET1 assay, immediately after combining with enzyme or 4 hours therafter
Summary data are presented first, followed by the source data used for IC50 (and Ki) determinations
Note that this experiment was not intended to be quantitative, but to identify compounds vulnerable to proteolytic degradation by IDE.
Thus, for the 4-hr incubation, only 2 determinations were conducted.
The different runs yielded Ki values that did not differ by more than 5%, thus the average (together with the average of the 0-hr incubation, determined previously) of these is reported, in Figure 2
IC50s
IC50s were calculated by fitting sigmoidal curves to the data within Prism v5.0b for Mac OS
	The curve fitted was "log[inhibitor] versus response -- variable slope" using the "least-squares (ordinary) fit" fitting method
	Maxima were constrained as 100% and minima were constrained at 0%, reflecting DMSO-only and no-enzyme controls, respectively, to which data were normalized
	IC50s( uM)
		0-hr incubation (i.e., immediately after combining enzyme and peptide)
		P12-1	P12-1A	P12-1B	P12-1C	P12-1D	P12-3	P12-3A	P12-3B	P12-3C	P12-3D	P12-4	P12-4A
	Run 1	11.6145	6.44169	52.2396	149.624	209.411	14.0605	16.4437	119.399	41.783	136.773	6.38263	6.4121
	Run 2	9.84011	6.62217	51.2861	254.097	137.721	12.5314	14.5546	25.5859	51.1682	125.893	4.75335	2.95801
	Run 3	13.2434	9.22571	80.5378	220.293	281.838	13.6458	14.4877	32.5087	65.9174	195.884	7.99834	9.7499
	Run 4		8.41395									4.42588
	Run 5		8.43335
	Run 6		8.57038
		P12-1	P12-1A	P12-1B	P12-1C	P12-1D	P12-3	P12-3A	P12-3B	P12-3C	P12-3D	P12-4	P12-4A
	Mean	11.566	7.95121	61.3545	208.004	209.657	13.4126	15.162	59.1645	52.9562	152.85	5.89005	6.37333
	SD	1.70217	1.14012	16.6201	53.3098	72.059	0.790769	1.1105	52.2792	12.1661	37.6639	1.64554	3.39611
	SEM	0.982748	0.46545	9.5956	30.7784	41.6033	0.456551	0.641145	30.1834	7.02411	21.7453	0.82277	1.96074
	N	3	6	3	3	3	3	3	3	3	3	4	3
		4-hr incubation
		P12-1	P12-1A	P12-1B	P12-1C	P12-1D	P12-3	P12-3A	P12-3B	P12-3C	P12-3D	P12-4	P12-4A
	Replicate 1	153.982	96.4539	200.184	481.741	790.604	31.2694	8.16766	45.0818	96.0691	195.391	401.564	63.734
	Replicate 2	160.157	90.2362	193.476	500.281	755.082	32.7219	7.90624	46.7771	96.7372	209.298	376.69	66.619
	Mean	157.069	93.345	196.83	491.011	772.843	31.9957	8.03695	45.9295	96.4032	202.344	389.127	65.1765
Ki values
Ki values were computed from above IC50 values using the Cheng-Prusoff equation, using a KM value of 10 uM for the substrate (FRET1), and a substrate concentration of 5 uM
These data are reported in Figure 2
	Ki values( uM)
		0-hr incubation (i.e., immediately after combining enzyme and peptide)
	Mean	P12-1	P12-1A	P12-1B	P12-1C	P12-1D	P12-3	P12-3A	P12-3B	P12-3C	P12-3D	P12-4	P12-4A
	0-hr incubation	7.71067	5.30081	40.903	138.67	139.771	8.94172	10.108	39.443	35.3041	101.9	3.9267	4.24889		Substrate conc (uM)		5
	4-hr incubation	104.713	62.23	131.22	327.341	515.229	21.3304	5.35797	30.6196	64.2688	134.896	259.418	43.451		Substrate KM (uM)		10
Source data
Data represent the normalized initial velocity (change in RFU vs. time) of progress curves of hydrolysis of FRET1
Within each run, the data reflect the average of 2 independent measurements
Data are expressed as percent of initial velocity (=activity) relative to DMSO-only controls after subtraction of no-enzyme background
Note that replicates 1-3 and replicates 4-6 used different serial dilutions
Percent Activity (normalized source data)
	0-hr incubation (i.e., immediately after combining enzyme and peptide)
Run 1	Cmpd (uM)	P12-1	P12-1A	P12-1B	P12-1C	P12-1D	P12-3	P12-3A	P12-3B	P12-3C	P12-3D	P12-4	P12-4A
	500	0.00432161	1.12814	4.03612	20.2061	23.0845	1.93602	6.12478	16.6716	2.87909	18.0015	13.1031	15.086
	125	4.33528	2.21208	20.3036	52.748	67.1998	10.9933	9.82693	54.2636	22.5624	50.9238	29.8026	30.8848
	31.25	21.8989	16.0204	67.0128	91.0884	95.1302	34.645	40.1581	79.9841	61.5604	88.0717	48.5421	46.4517
	7.8125	61.6441	46.0444	115.411	100.496	94.0396	65.633	73.9798	82.9541	83.3253	98.6262	52.9091	51.4663
	1.95312	92.761	78.5121	119.751	101.498	93.9796	84.3814	78.6799	91.61	91.5093	104.101	55.5302	59.6831
	0.488281	95.8043	89.28	109.414	100.121	91.4043	84.5223	82.7807	91.2629	88.274	102.379	62.9775	67.7216
	0.12207	95.2929	95.1383	101.867	95.2108	89.3693	91.0701	87.0785	87.9588	87.1275	96.4522	75.9945	69.0372
	0	100	100	100	100	100	100	100	100	100	100	100	100
Run 2	Cmpd (uM)	P12-1	P12-1A	P12-1B	P12-1C	P12-1D	P12-3	P12-3A	P12-3B	P12-3C	P12-3D	P12-4	P12-4A
	500	0.0647568	1.10683	4.57278	30.6016	33.3579	0.30868	2.43986	8.17805	4.53663	16.3891	18.6251	14.2021
	125	3.26519	4.01994	18.4943	68.5909	46.7279	15.0538	12.7305	39.1564	28.2506	50.5662	20.3842	28.3961
	31.25	22.2218	18.8837	67.6545	95.2421	75.19	40.4748	49.1312	60.2174	65.1463	83.2988	22.6341	41.6613
	7.8125	57.3015	45.8942	116.452	104.564	94.8217	58.9551	74.959	61.6252	88.0997	96.0429	53.7719	46.2253
	1.95312	84.7622	79.3397	116.18	101.59	90.8943	76.5561	64.2759	71.9176	89.6687	99.4736	58.25	47.8068
	0.488281	97.8677	88.4291	109.325	103.754	91.9001	87.866	78.5011	78.7366	92.2277	100.264	69.3023	58.3445
	0.12207	97.0461	92.1137	100.358	91.8475	87.9347	91.4086	87.7639	88.7408	89.107	96.759	81.5731	71.0398
	0	100	100	100	100	100	100	100	100	100	100	100	100
Run 3	Cmpd (uM)	P12-1	P12-1A	P12-1B	P12-1C	P12-1D	P12-3	P12-3A	P12-3B	P12-3C	P12-3D	P12-4	P12-4A
	500	0.0455217	7.97999	8.78915	24.3987	30.1624	4.12353	11.7433	14.4046	8.69571	26.5742	18.9388	17.3038
	125	9.21737	7.21573	27.986	67.3258	75.7601	15.316	16.5391	43.6215	30.6967	58.9795	32.7235	32.9085
	31.25	26.471	21.1231	84.8896	105.371	102.4	39.9539	55.0418	59.1119	71.7432	94.9104	46.8643	51.099
	7.8125	64.4286	54.0322	131.507	108.607	100.057	61.4881	71.6509	63.8344	90.5388	106.212	55.5891	50.9212
	1.95312	93.0375	86.5854	130.447	110.197	96.8684	82.013	61.7881	74.3696	99.5643	108.303	56.1054	60.0933
	0.488281	100.112	88.3719	117.417	101.706	93.9913	79.0891	70.4698	80.0467	96.9846	105.198	62.9299	67.9479
	0.12207	100.887	94.4428	107.896	103.474	92.354	96.9831	86.3478	87.2204	97.5567	99.5993	78.5497	82.3567
	0	100	100	100	100	100	100	100	100	100	100	100	100
Run 4	Cmpd (uM)	P12-1	P12-1A	P12-1B	P12-1C	P12-1D	P12-3	P12-3A	P12-3B	P12-3C	P12-3D	P12-4	P12-4A
	500		2.49474									17.147
	125		4.56333									31.9439
	31.25		14.5602									46.9303
	7.8125		34.4881									54.3797
	1.95312		63.4284									54.0521
	0.488281		85.3601									56.0269
	0.12207		94.21									65.2536
	0		100									100
Run 5	Cmpd (uM)	P12-1	P12-1A	P12-1B	P12-1C	P12-1D	P12-3	P12-3A	P12-3B	P12-3C	P12-3D	P12-4	P12-4A
	500		2.78477
	125		5.67413
	31.25		14.5361
	7.8125		34.6434
	1.95312		65.1414
	0.488281		81.8372
	0.12207		90.1601
	0		100
Run 6	Cmpd (uM)	P12-1	P12-1A	P12-1B	P12-1C	P12-1D	P12-3	P12-3A	P12-3B	P12-3C	P12-3D	P12-4	P12-4A
	500		3.74923
	125		5.92879
	31.25		15.1985
	7.8125		36.2325
	1.95312		64.7666
	0.488281		80.2139
	0.12207		88.5733
	0		100
	4-hr incubation
Run 1	Cmpd (uM)	P12-1	P12-1A	P12-1B	P12-1C	P12-1D	P12-3	P12-3A	P12-3B	P12-3C	P12-3D	P12-4	P12-4A
	500	0.247064	21.4207	9.01777	2.78915	20.5997	1.5476	0.697671	11.1511	24.6264	61.9276	30.5058	27.0835
	125	10.0033	12.7017	36.2692	24.3136	47.555	8.98509	7.45245	60.1732	90.9935	90.2986	75.6471	51.33
	31.25	42.7129	33.7106	51.7734	78.2055	90.1531	70.9023	87.3864	80.8569	94.2559	102.8	84.9291	35.7109
	7.8125	73.2475	50.1268	70.0887	103.66	97.1339	103.666	93.1471	97.0376	97.3446	94.8531	80.4006	83.221
	1.95312	99.0473	59.0888	80.4919	105.37	99.3494	95.8911	95.4663	101.422	100.923	95.5851	86.6005	85.3223
	0.488281	104.43	75.035	82.8395	104.298	91.2154	99.483	96.2	96.8677	100.91	82.0545	96.1488	81.8316
	0.12207	97.4892	79.1215	90.1545	100.469	102.255	106.087	100.859	101.366	96.239	81.9804	89.8755	78.9451
	0	100	100	100	100	100	100	100	100	100	100	100	100
Run 2	Cmpd (uM)	P12-1	P12-1A	P12-1B	P12-1C	P12-1D	P12-3	P12-3A	P12-3B	P12-3C	P12-3D	P12-4	P12-4A
	500	0.26012	19.9665	8.4645	2.58523	20.6746	1.63901	0.681349	10.6268	23.53	59.5903	32.7075	25.7955
	125	10.2212	12.6166	33.8656	24.1308	49.7524	8.52558	7.91803	62.8727	91.0751	99.8606	75.766	55.0267
	31.25	39.1455	32.8229	56.4843	74.9408	86.9634	77.3625	96.2116	88.9505	100.607	95.2812	83.4464	34.4416
	7.8125	71.6427	50.8308	66.287	103.352	94.7397	94.8862	95.7233	104.684	105.75	93.5568	77.9935	80.0542
	1.95312	104.988	54.9698	85.2643	111.91	104.761	99.6884	99.8929	97.3427	102.486	92.8404	90.4685	77.452
	0.488281	95.1501	71.8444	89.0085	105.575	99.4942	90.3319	104.842	101.919	100.775	87.3398	89.4074	76.624
	0.12207	102.922	83.2365	91.8172	102.751	97.9611	97.6824	95.7393	101.577	102.101	88.3884	91.5815	83.2886
	0	100	100	100	100	100	100	100	100	100	100	100	100

## Sheet: Insulin degradation in cells
Quantification of insulin levels in the conditioned medium of cells to which 100nM insulin was added, in the presence or absence of P12-3A (100 uM)
Insulin was quantified by ELISA as detailed in the Matierials and Methods section
Data are normalized to the average of initial values obtained immediately after addition of insulin (0 d)
Data are reported as Mean +/- SEM in Figure 4A
Percent insulin remaining:
	Control (no inhibitor)
t (d)	Replicate 1	Replicate 2	Replicate 3	Replicate 4			Mean	SD	SEM	N
0	88.9486	97.0992	116.719	97.2334			100	11.8	5.9	4
1	103.387	90.9968	80.7633	96.8534			93	9.6	4.8	4
2	95.2255	89.8666	53.6801	65.2278			76	19.8	9.9	4
3	73.7904	48.79	39.809	5.61064			42	28.2	14.1	4
4	22.4388	10.2434	5.9597	9.35809			12	7.2	3.6	4
	In presence of P12-3A (100 uM)
t(d)	Replicate 1	Replicate 2	Replicate 3	Replicate 4			Mean	SD	SEM	N
0	85.1403	114.724	102.178	97.9576			100	12.2	6.1	4
1	95.514	88.3018	126.115	98.0694			102	16.6	8.3	4
2	100.082	83.3067	102.861	101.75			97	9.2	4.6	4
3	84.576	69.9969	96.4916	112.935			91	18.2	9.1	4
4	100.148	97.4317	103.413	83.0078			96	9	4.5	4

## Sheet: Cell proliferation data
Quantification of the number of cells as a function of time to which 100nM insulin was added, in the presence or absence of P12-3A (100 uM)
Cell count was determined by CellTiter 96® AQueous Non-Radioactive Cell Proliferation Assay, as detailed in the Matierials and Methods section
The number of cells per well equals the numbers shown times 100,000
Data are reported as Mean +/- SEM in Figure 4B
Cell count (*100,000):
	Control (no inhibitor)
t (d)	Replicate 1	Replicate 2	Replicate 3	Replicate 4	Replicate 5	Replicate 6			Mean	SD	SEM	N
0	0.188764	0.16179	0.113859	0.143592	0.157286	0.156258			0.153591	0.0245104	0.0100063	6
1	0.237748	0.283308	0.345812	0.172091	0.328107	0.363197			0.288377	0.07292	0.0297695	6
2	0.607265	0.628022	0.489968	0.267106	0.587943	0.646299			0.537767	0.143398	0.058542	6
3	1.30975	0.971407	0.407792	1.28964	0.90672	1.25892			1.02404	0.34746	0.14185	6
4	1.48598	1.34113	2.00058	3.1467	2.40129	1.79629			2.02866	0.664957	0.271467	6
	In presence of P12-3A (100 uM)
t (d)	Replicate 1	Replicate 2	Replicate 3	Replicate 4	Replicate 5	Replicate 6			Mean	SD	SEM	N
0	0.1682	0.110836	0.156541	0.127114	0.183599	0.152619			0.149818	0.0267101	0.0109044	6
1	0.0907752	0.343948	0.336833	0.267574	0.325574	0.342329			0.284505	0.0991159	0.0404639	6
2	0.438036	0.646163	0.812549	0.575583	0.713516	0.612544			0.633065	0.12698	0.0518395	6
3	1.47135	1.62704	1.41352	1.49882	1.15733	0.829306			1.33289	0.291256	0.118905	6
4	3.24397	1.83076	1.51333	1.96146	2.91173	3.31843			2.46328	0.786917	0.321258	6

[truncated: 6 more sheets: RNA quantification, Hydroxyproline quantification, Western blot quantification, In vitro wound assay, Selectivity data - MMPs, Selectivity data - non-MMPs]
